# Supplementary material for: IL-17A and Serum Amyloid A Are Elevated in a Cigarette Smoke Cessation Model Associated with the Persistence of Pigmented Macrophages, Neutrophils and Activated NK Cells
Source: PLoS One. 2014 Nov 18;9(11):e113180. doi: 10.1371/journal.pone.0113180 (PMC4236152; doi:10.1371/journal.pone.0113180)
Supplement: Table S1 — Raw Data. (XLSX) [file pone.0113180.s001.xlsx]

## Sheet: fig 1
day	Sham	SEM	Smoke	SEM	1 month Recovery	SEM	3 month Recovery	SEM
-1	23.571	0.185771	23.1923	0.395891	24.277	0.309649	23.8036	0.278909
0	23.7576	0.191784	23.3894	0.394067	24.2944	0.359378	23.7229	0.300521
1	24.1635	0.193906	22.7662	0.392808	23.7481	0.298458	23.2921	0.273986
2	24.2592	0.199357	22.1641	0.368755	23.1216	0.308554	22.5481	0.296553
3	24.9037	0.211338	22.1119	0.350273	22.7263	0.322526	22.2062	0.282848
4	24.8556	0.193176	22.2628	0.353277	22.8022	0.299291	22.1891	0.276496
5	25.5896	0.202978	22.1809	0.357443	22.5862	0.314665	22.2831	0.275311
6	25.9978	0.199278	22.1313	0.378436	22.4066	0.291872	22.331	0.248835
7	26.1048	0.211411	22.1619	0.371271	22.6788	0.301778	22.5295	0.267852
8	26.441	0.232762	22.7744	0.349168	23.2281	0.329043	22.8586	0.278499
9	26.8841	0.236638	22.9853	0.361118	23.0609	0.315111	22.8924	0.260616
10	27.1296	0.241204	23.1041	0.374099	23.0494	0.302413	22.7752	0.244121
11	27.5041	0.241498	23.0938	0.394459	23.3669	0.298075	22.9795	0.232934
12	27.5182	0.237058	23.2325	0.377883	23.429	0.306337	23.1507	0.251674
13	27.715	0.232961	23.4488	0.37995	23.4537	0.279065	23.2976	0.251206
14	27.6789	0.225293	23.495	0.382783	24.0994	0.272381	23.8317	0.2723
15	27.9498	0.24083	23.9694	0.408408	24.3616	0.278066	24.0417	0.241288
16	28.3528	0.247571	23.8881	0.403531	24.3769	0.289378	23.9148	0.262878
17	29.095	0.293499			25.6737	0.274156	25.265	0.289735
18	29.4262	0.287663			27.3744	0.275593	26.8936	0.312253
19	30.0415	0.31785			28.0669	0.280412	27.6479	0.303071
20	30.4859	0.324807			28.4737	0.327263	28.1207	0.292555
21	30.21	0.477908					28.1286	0.316249
22	30.2092	0.506415					28.5431	0.337375
23	30.5714	0.533849					28.9919	0.361111
24	30.7192	0.520692					29.5576	0.352108
25	30.8875	0.514156					29.4745	0.351364
26	31.0753	0.547739					29.7124	0.356574
27	30.7481	0.516162					29.8833	0.34078

## Sheet: fig2-3
recovery period
	fig 2A
	SHAM											SMOKE
0	2.3782	1.3234	2.27925	1.32054	2.0932	2.0836	2.01511	3.0174	0.92			11.232	13.64	8.798	16.8667	15.194	12.654	10.1293	11.445	4.83	9.24
12	1.99206	2.79259	1.71331	3.32905	1.06831	1.53677	2.67523	2.10042	1.48589	1.7597		2.19648	3.51334	1.55462	3.15731	4.5472	3.82464	1.0718	2.3273	3.39408	3.26225	3.07277	3.03887	2.68105	2.76281
	fig2B
	SHAM											SMOKE
0	2.33548	1.28635	2.25646	1.30205	2.06401	2.06276	1.99496	2.93308	0.914491			6.12857	5.96255	4.50291	7.15147	6.63065	6.94974	4.11021	2.38648	5.13941
12	1.94057	2.72041	1.67569	3.26005	1.04707	1.46969	2.61649	2.00419	1.35375	1.50185		2.02722	2.89293	1.36525	2.70897	3.87955	3.06427	0.920512	1.88271	2.33889	2.48893	2.68867	2.38035	2.25913	2.46443
	fig2C
	SHAM											SMOKE
0	0.0332283	0.0344084	0.00455851	0.0158465	0.0291881	0.0125016	0.0161209	0.0542048	0.00367265			3.96686	6.62213	3.51574	7.8936	6.63065	4.30933	6.40375	1.9301	3.40805
12	0.0475243	0.0444149	0.0376176	0.0114993	0.0191149	0.0609829	0.0587376	0.0836821	0.120398	0.250889		0.137772	0.474023	0.158821	0.322045	0.604489	0.699537	0.134241	0.421909	0.981259	0.558871	0.317032	0.537692	0.368511	0.281807
	fig2D
	SHAM											SMOKE
0	5.0652	6.708	4.3616	4.4352	4.4088	6.0769	4.257					8.112	7.887	5.3312	5.9938	10.2825	11.011	9.3208	7.5992
12	4.4064	2.432	9.3094	7.67	4.6145	2.307	2.7574	2.032				4.6935	2.9337	4.6735	4.205	3.6332	5.346	5.3268	5.1996
	fig 3A
	SHAM											SMOKE
0	7.169	6.126	5.2687	5.3376	5.1546	6.3449	4.4055					5.5068	5.445	4.6256	5.3774	5.7675	6.2293	4.9593	5.0624
12	2.9088	5.1976	3.7245	3.993	2.1828							3.852	2.9964	6.461	4.002	4.6748	5.67	5.2026
	fig3B
Sham	0.668192	1.08911	1.29833	0.819164	0.579498	1.04334	0.59934
CS	1.34501	1.49669	0.662266	1.93711	1.309	1.44588	1.38972	1.29456
	fig3C
	SHAM											SMOKE
0	0.402	0.72	0.611	0.768	0.528	0.201	0.45					0.288	0.494	2.492	2.145	2.695	0.6	0.646	0.224
12	0.988	1.155	1.617	0.828	1.35	1.001	2.318	1.008				1.395	1.089	1.95	3.306	2.976	1.377	1.104	2.436
	fig3D
Sham	0.839523	1.36837	1.63123	1.02921	0.728087	1.31086	0.753016
CS	2.52585	2.81067	1.24369	3.63776	2.45821	2.71526	2.6098	2.43109
	fig3E
	SHAM											SMOKE
0	1.608	1.86	2.632	1.2	2.046	2.881	1.215					3.068	3.08	3.626	2.898	5.55	3.234	3.111	3.024
12	0.624	0.95	3.738	0.975	1.32	0.69	0.782	0.768				1.755	1.551	2.86	2.784	2.666	3.321	3.174	4.116
	fig3F
Sham	1.14792	1.87103	2.23046	1.40728	0.995548	1.79241	1.02964
CS	1.83124	2.03774	0.901677	2.63738	1.78221	1.96857	1.8921	1.76254

## Sheet: fig4-5
recovery
	fig4B
	Sham								Smoke
0	0	0	0	0	0	0			0.25	0.416667	0.083333	0	0.166667	0.083333
12	0	0	0	0	0	0			0.25	0.416667	0.166667	0	0.083333	0.416667	0.166667
	fig4C
	Sham								Smoke
0	0	0	0						80	13	33	40	33	33
12	0	0	0						113	120	60	213
	fig4D
	Sham								Smoke
0	1.08151	0.854349	1.64726	0.910894	1.10596	0.794684	0.902579		2.38978	4.22637	1.75651	2.83826	1.63018	2.83388	2.12344	1.74717
12	0.806311	0.625278	0.711284	0.600333	0.51291	0.99577	0.719891	0.501851	1.24598	0.89102	1.82214	2.1436	1.28382	1.59789	1.14985	1.87946
	fig4E
	Sham								Smoke
0	1.03334	0.839329	1.4291	1.00718	0.880522	1.09111	0.881667		1.11104	1.76699	0.782301	1.71985	0.899348	1.31453	1.30195	0.936423
12	1.31936	0.572043	1.07514	0.799889	0.814326	0.694969	0.965007	1.12013	1.26372	0.665251	1.32941	1.63438	1.30375	1.5171	1.02449	2.1703
	fig5A
	Sham								Smoke
0	0.715759	0.833951	1.24319	1.00749	1.3073	0.94616	1.1389		26.4103	42.1405	27.9411	48.5571	33.1045	44.8019	32.2421	30.5271
12	0.841029	1.068	0.948227	0.79144	0.87081	8.0592	2.52138	1.69916	9.37485	12.4234	17.0653	18.3743	18.2784	25.3531	15.9453	35.8907
	fig5B
	Sham								Smoke
0	0.837118	0.73651	2.03716	0.860419	1.03822	0.985158	1.0171		1.63477	2.4619	1.93756	2.53699	1.3715	0.862126	1.39752	1.54157
12	1.36483	1.29285	1.36072	1.19144	0.675788	1.80353	2.4266	1.4412	1.26264	1.73201	5.99887	3.23733	1.20586	2.75715	1.56154	2.19577

## Sheet: fig6-7
recovery period
	fig6A
	Sham								Smoke
0	1.15809	1.24047	1.215	0.78933	0.747677	1.19957	0.860575		11.9924	13.9695	9.44498	11.5307	6.45895	8.79149	11.5281	9.29199
12	1.52983	1.94899	3.44257	2.31062	1.79748	1.72736	3.39102	3.77692	3.86252	2.47682	3.17334	5.69548	3.08961	5.28445	4.72592	8.74586
	fig6B
	Sham								Smoke
0		1.44708	1.32051	0.677231	0.956826	0.828991	1.09442	0.66224	22.1757	17.1806	17.3959	9.38494	9.57292	12.1715	13.9895	9.65582
12	1.31483	1.74711	2.78943	1.24391	1.555	1.32043	3.4575	3.076	6.39196	3.25821	6.71971	7.00489	5.20235	6.56559	5.45533	6.32984
	fig6C
	Sham								Smoke
0	1.92904	1.24198	1.16722	1.14861	0.736765	0.571296	1.0443		8.81639	8.815	2.85064	6.37704	2.26072	2.46988	3.47108	2.42768
12	2.1538	0.815632	0.891616	0.653757	0.669242	5.14672	2.91409	0.658241	2.07175	1.5354	2.42855	3.12781	1.94266	2.11582	2.75332	1.99124
	fig7A
	Sham								Smoke
0	2.2058	1.50183	1.46074	0.676417	0.827391	0.597946			9.26223	10.6876	12.5272	10.334	3.29025	4.02758	7.54705	17.6261
12	1.27955	0.267973	0.906394	0.967627	0.413602	8.90291	1.8564	1.78901	7.62452	13.2504	10.4011	19.9056	9.87747	18.1636	11.2298	15.6698
	fig7B
	Sham								Smoke
0	1.61478	3.37313	2.6369	0.585341	0.669648	0.729018	1.03747		17.7281	55.2371	59.4758	26.5682	4.96974	24.9696	38.7153
12	4.28364	5.39967	3.6097	2.94466	1.99257	11.3595	2.88634		28.4019	6.64687	19.6981	14.3129	32.0487	3.96032	21.1328	11.3853
	fig7C
	Sham								Smoke
0	0.689119	1.01002	1.80622	0.883333	0.968179	1.11717	0.846491		2.57046	2.47825	1.90683	3.02329	1.62021	2.28398	2.67808	1.69236
12	1.94497	2.08337	1.6605	0.651205	0.831141	4.41871	1.84079		1.90596	0.938659	0.929785	2.91405	3.03352	1.97176	1.4864	2.55868
	fig7D
	Sham								Smoke
0	2.34019	1.36081	1.43293	0.494227	0.663522	1.00025	0.668095		1.30028	7.34153	3.40804	1.2673	0.851942	1.01439	1.15416
12	1.60617	1.35212	2.52168	2.41513	0.754073	1.6582	0.205724	1.57901	1.55516	1.65658	1.81642	2.29047	2.12709	0.878339	2.56636	4.6362
